# Supplementary material for: Exploring the Biological Activity of Phytocannabinoid Formulations for Skin Health Care: A Special Focus on Molecular Pathways
Source: Int J Mol Sci. 2024 Dec 6;25(23):13142. doi: 10.3390/ijms252313142 (PMC11641943; doi:10.3390/ijms252313142)
Supplement: Supplementary file 1 [file ijms-25-13142-s001.zip]

Archive with 1 entries (1 files):
- ijms-3292151-supplementary.pdf
